# Supplementary material for: The Bioactive Compounds of Epimedium and Their Potential Mechanism of Action in Treating Osteoporosis: A Network Pharmacology and Experimental Validation Study
Source: Pharmaceuticals (Basel). 2024 May 29;17(6):706. doi: 10.3390/ph17060706 (PMC11206986; doi:10.3390/ph17060706)
Supplement: Supplementary file 1 [file pharmaceuticals-17-00706-s001.zip]

Archive with 1 entries (1 files):
- pharmaceuticals-3004858-supplementary.pdf
